# Supplementary material for: Cortical encoding of acoustic and linguistic rhythms in spoken narratives
Source: eLife. 2020 Dec 21;9:e60433. doi: 10.7554/eLife.60433 (PMC7775109; doi:10.7554/eLife.60433)
Supplement: Source code 2. [file elife-60433-code2.zip]

Archive with 1 entries (1 files):
- generateFig3.m
