# Supplementary material for: Cortical encoding of acoustic and linguistic rhythms in spoken narratives
Source: eLife. 2020 Dec 21;9:e60433. doi: 10.7554/eLife.60433 (PMC7775109; doi:10.7554/eLife.60433)
Supplement: Source code 5. [file elife-60433-code5.zip › generateFig6.m]

clear;clc;
addpath ./tool
load ./DATA/Figure6-sourcedata
Zerp1_iso=Zerp1_iso_story;
Zerp2_iso=Zerp2_iso_story;
Zerp1_sig1=Zerp1_sig1_story;
Zerp2_sig1=Zerp2_sig1_story;
Zerp1_sig2=Zerp1_sig2_story;
Zerp2_sig2=Zerp2_sig2_story;

figure(100);subplot(3,3,1)
[topo,pp]=getERP(Zerp1_iso,Zerp2_iso);
nn=figure;
BSMtopo(abs(mean(topo(pp,:),1)));
colormap(autumn)
BSMtopoNoP;
set(nn,'position',[100 100 300 300]);
axis off
box off
caxis([0,0.7]);

figure(100);subplot(3,3,4)
[topo,pp]=getERP(Zerp1_sig1,Zerp2_sig1);
nn=figure;
BSMtopo(abs(mean(topo(pp,:),1)));
colormap(autumn)
BSMtopoNoP;
set(nn,'position',[100 100 300 300]);
axis off
box off
caxis([0,0.7]);

figure(100);subplot(3,3,7)
[topo,pp]=getERP(Zerp1_sig2,Zerp2_sig2);
nn=figure;
BSMtopo(abs(mean(topo(pp,:),1)));
colormap(autumn)
BSMtopoNoP;
set(nn,'position',[100 100 300 300]);
axis off
box off
caxis([0,0.7]);

clear;clc;
load ./DATA/Figure6-sourcedata
Zerp1_iso=Zerp1_iso_movie;
Zerp2_iso=Zerp2_iso_movie;
Zerp1_sig1=Zerp1_sig1_movie;
Zerp2_sig1=Zerp2_sig1_movie;
Zerp1_sig2=Zerp1_sig2_movie;
Zerp2_sig2=Zerp2_sig2_movie;

figure(100);subplot(3,3,2)
[topo,pp]=getERP(Zerp1_iso,Zerp2_iso);
nn=figure;
BSMtopo(abs(mean(topo(pp,:),1)));
colormap(autumn)
BSMtopoNoP;
set(nn,'position',[100 100 300 300]);
axis off
box off
caxis([0,0.7]);

figure(100);subplot(3,3,5)
[topo,pp]=getERP(Zerp1_sig1,Zerp2_sig1);
nn=figure;
BSMtopo(abs(mean(topo(pp,:),1)));
colormap(autumn)
BSMtopoNoP;
set(nn,'position',[100 100 300 300]);
axis off
box off
caxis([0,0.7]);

figure(100);subplot(3,3,8)
[topo,pp]=getERP(Zerp1_sig2,Zerp2_sig2);
nn=figure;
BSMtopo(abs(mean(topo(pp,:),1)));
colormap(autumn)
BSMtopoNoP;
set(nn,'position',[100 100 300 300]);
axis off
box off
caxis([0,0.7]);

clear;clc;
load ./DATA/Figure6-sourcedata Zerp1_iso_nature Zerp2_iso_nature
Zerp1=Zerp1_iso_nature;
Zerp2=Zerp2_iso_nature;
figure(100);subplot(3,3,3)
[topo,pp]=getERP(Zerp1,Zerp2);
nn=figure;
BSMtopo(abs(mean(topo(pp,:),1)));
colormap(autumn)
BSMtopoNoP;
set(nn,'position',[100 100 300 300]);
axis off
box off
caxis([0,0.7]);
